# Supplementary material for: Ligand-induced shifts in conformational ensembles that describe transcriptional activation
Source: eLife. 2022 Oct 12;11:e80140. doi: 10.7554/eLife.80140 (PMC9555869; doi:10.7554/eLife.80140)
Supplement: Figure 1—figure supplement 1—source data 1. [file elife-80140-fig1-figsupp1-data1.zip]

Archive with 5 entries (4 files):
- SDSgel_labelled.png
- __MACOSX/
- __MACOSX/._SDSgel_labelled.png
- SDSgel.png
- __MACOSX/._SDSgel.png
